# Supplementary material for: Cardiac and electro-cortical concomitants of social feedback processing in women
Source: Soc Cogn Affect Neurosci. 2015 Apr 13;10(11):1506–14. doi: 10.1093/scan/nsv039 (PMC4631146; doi:10.1093/scan/nsv039)
Supplement: Supplementary Data [file supp_nsv039_ns039_Supplementary_Data_Final.zip]

Archive with 3 entries (2 files):
- ns039 Supplementary Data Final/
- ns039 Supplementary Data Final/nsv039_Suppl Figures.pdf
- ns039 Supplementary Data Final/nsv039_Suppl.pdf
